# Supplementary material for: Identification of a novel 5-aminomethyl-2-thiouridine methyltransferase in tRNA modification
Source: Nucleic Acids Res. 2023 Feb 10;51(4):1971–83. doi: 10.1093/nar/gkad048 (PMC9976899; doi:10.1093/nar/gkad048)
Supplement: gkad048_Supplemental_Files [file gkad048_supplemental_files.zip]

Archive with 2 entries (2 files):
- Supplementary figures.docx
- Supplementary table S1-6_revision.xlsx
