# Supplementary material for: Identification of a novel 5-aminomethyl-2-thiouridine methyltransferase in tRNA modification
Source: Nucleic Acids Res. 2023 Feb 10;51(4):1971–83. doi: 10.1093/nar/gkad048 (PMC9976899; doi:10.1093/nar/gkad048)
Supplement: gkad048_Supplemental_Files [file gkad048_supplemental_files.zip › Supplementary table S1-6_revision.xlsx]

## Sheet: Table S1.
Supplementary table S1. Protein coding sequences and amino acid sequences
Constructs	DNA sequences	Protein sequences	UniProt ID	Residues
C-ter 6xHis bsmnmM from B. subtilis (cloned from genomic DNA)	ATGATTTTGAAGAAAATTCTTCCTTACAGCAAAGAACTGCTGAAAATGGCCGCGGGAGAGGGAGATATTGTCGTAGATGCGACAATGGGCAACGGACATGATACACAGTTTTTAGCGGAGCTTGTCGGTGAAAACGGCCATGTATACGCATTCGACATCCAAGAATCAGCCGTGGCCAATACAAAGGAACGGCTCGGTGACATGTATCAAGCGCGAACAACGTTATTTCACAAAAGCCATGATAAAATCGCTGAATCCCTCCCGCCTGAAACACATGGCAAAGTGGCGGCCGCGGTATTTAACCTCGGCTATTTGCCGGGCGGGGACAAATCAATTACGACAAACGGCAGTTCTACGATCAAAGCCATTGAACAGCTTCTCAGCATCATGAAAGACGAA…	MILKKILPYSKELLKMAAGEGDIVVDATMGNGHDTQFLAELVGENGHVYAFDIQESAVANTKERLGDMYQARTTLFHKSHDKIAESLPPETHGKVAAAVFNLGYLPGGDKSITTNGSSTIKAIEQLLSIMKDEGLIVLVVYHGHPEGKAEKNDVLEFCRDLDQQTARVLTYGFINQQNDPPFIVAIEKKAQISKGHHHHHHG*	O34614	1-194
C-ter 6xHis samnmM from S. aureus (synthesized and codon optimized)	ATGAAACTTGAACGTATTTTACCATTTTCCAAAACCCTGATCAAACAGCACATCACCCCAGAGAGCATCGTAGTCGATGCGACCTGCGGTAACGGTAATGATACCCTGTTTCTGGCGGAACAAGTTCCTGAAGGCCACGTTTACGGCTTCGACATCCAGGATCTGGCCCTGGAAAATACCCGTGACAAAGTTAAAGACTTTAACCACGTTAGCCTGATCAAAGATGGTCACGAAAACATCGAACATCATATTAACGACGCACATAAAGGCCACATTGATGCTGCCATTTTTAACCTGGGCTACCTGCCGAAAGGCGACAAATCCATCGTGACCAAGCCGGATACTACCATCCAGGCGATCAACTCCCTGCTGTCCCTGATGTCCATCGAAGGTATTATC…	MKLERILPFSKTLIKQHITPESIVVDATCGNGNDTLFLAEQVPEGHVYGFDIQDLALENTRDKVKDFNHVSLIKDGHENIEHHINDAHKGHIDAAIFNLGYLPKGDKSIVTKPDTTIQAINSLLSLMSIEGIIVLVIYHGHSEGQIEKHALLDYLSTLDQKHAQVLQYQFLNQRNHAPFICAIEKISGHHHHHHG*	Q2FXG9	1-187
C-ter 6xHis and chloroplast signal-truncated atmnmM from A. thaliana (synthesized and codon optimized)	ATGGCATTTTCCTCTACTCCATCTCACTCCCGTAACTTCCCGATTCGTGGTTTGGAAGATGTATTTGTTGGCTACCTGTTCGGTCGTAAAAAAGCTACCGAGGTCGCTCACGTAGTTTGGGAGCAGGTTATTCAGAAAGGTGACACTGTTATCGACGCTACCTGCGGTAACGGCAACGACACCCTGGCGATGCTGAAAATGGTGATGCACGACTCTGTTGGCTGTGGCGGTTATGTGTACGCAATGGATATTCAAAAGGACGCTATCGAATCCACTTCCTCTCTGCTGGACCAGGCTGTCGGTTCCAAGGAAAAAGAGTGCGTGAAACTGTTCAACCTGTGCCACTCTAAAATGGGCGAGATCGTGCCGGAAAACGCACGTGTCCGCATGGTTGCATTC…	MAFSSTPSHSRNFPIRGLEDVFVGYLFGRKKATEVAHVVWEQVIQKGDTVIDATCGNGNDTLAMLKMVMHDSVGCGGYVYAMDIQKDAIESTSSLLDQAVGSKEKECVKLFNLCHSKMGEIVPENARVRMVAFNLGYLPGGNKSIITLSDTTLSALKAAERILKPGGLISLVVYIGHPGGREELEVVEAFGSGLPVSDWICCKFQMLNRPLAPVLVFMFKRENGHHHHHHG*	Q8GUP2	53-274
C-ter 6xHis and chloroplast signal-truncated osmnmM from O. sativa (synthesized and codon optimized)	ATGAGCGCCGCAGAACTCGCAGCCGGCGTAGCAGGTGTTGAAGACGCTGTTGTAGGTTTCGTAACTGGCAAACGTAAAGCTACCGAGCTGGCGCACGCAGTTTGGCGTAGCATCGTACGTAAAGGCGACACTGTGGTCGATGCTACCTGTGGCAACGGCAATGATACCTTCGCTATGCTGAAAATGGTTGCGGACGAACGTGTGCAGGGCCGTGTTTACGGCCTGGACATTCAGGAATCCGCAATTGCATCCACTAGCTCCTTCCTGAAAATGGCTGTTAACTCTCACGAACTGGAACTGGTAAAACTGTTCACCATCTGTCACTCTCGTATGGAAGAAGTTGTTCCGAAAGACTTCCCGGTTCGTCTGGTAGCATTTAACCTGGGCTACCTGCCGGGT…	MSAAELAAGVAGVEDAVVGFVTGKRKATELAHAVWRSIVRKGDTVVDATCGNGNDTFAMLKMVADERVQGRVYGLDIQESAIASTSSFLKMAVNSHELELVKLFTICHSRMEEVVPKDFPVRLVAFNLGYLPGGDKTIITVPKTTELALQAASSIVSSGGLISVLVYIGHPGGRDELDVVESFASSLPIDTWMSCKFEMLNRPAAPVLILLYKKGHHHHHHG*	Q0DGU2	48-260

## Sheet: Table S2.
Supplementary table S2. Primers used for mutagenesis of C-terminally 6xHis tagged bsMnmM
Primers	DNA sequences
>K5A_a13g_a14c_For	CCCCTCTAGAAATAATTTTGTTTAACATTTAAATCCAGAAGGAGATATAACTATGATTTTGAAGgcAATTCTTCCTTACAGCAAAGAAC
>K5A_a13g_a14c_Rev	CTTCAAAATCATAGTTATATCTCCTTCTGGATTTAAATGTTAAACAAAATTATTTCTAGAGGGG
>K11E_a31g_a33g_For	CCAGAAGGAGATATAACTATGATTTTGAagaaaattcttccttacagcGaGgaactgctgaaaatggccgc
>K11E_a31g_a33g_Rev	GCTGTAAGGAAGAATTTTCTTCAAAATCATAGTTATATCTCCTTCTGG
>K11A_a31g_a32c_For	ACATTTAAATCCAGAAGGAGATATAACTATGATTTTGAAGAAAATTCTTCCTTACAGCgcAGAACTGCTGAAAATGGCC
>K11A_a31g_a32c_Rev	GCTGTAAGGAAGAATTTTCTTCAAAATCATAGTTATATCTCCTTCTGGATTTAAATGT
>H33A_c97g_a98c_For	TCGTAGATGCGACAATGGGCAACGGAgcTGATACACAGTTTTTAGCGGA
>H33A_c97g_a98c_Rev	TCCGTTGCCCATTGTCGCATCTACGA
>D34A_a101c_For	GTAGATGCGACAatgggcaacggacatgCtacacagtttttagcggAGC
>D34A_a101c_Rev	CATGTCCGTTGCCCATTGTCGCATCTAC
>N101D_a301g_For	GCAAAGTGGCGGCCGCGGTATTTgACCTCGGCTATTTGCCG
>N101D_a301g_Rev	AAATACCGCGGCCGCCACTTTGC
>N101A_a301g_a302c_For	gcaaagtggcggccgcggtatttGCcctcggctatttGCCG
>N101A_a301g_a302c_Rev	aaataccgcggccgccactttgc
>Y104F_a311t_For	CGGCCGCGGTatttaacctcggctTtttgccgggcgggg
>Y104F_a311t_Rev	AGCCGAGGTTAAATACCGCGGCCG
>Y104A_t310g_a311c_For	CGGCCGCGGTATTTAACCTCGGCgcTTTGCCGGGCGGG
>Y104A_t310g_a311c_Rev	GCCGAGGTTAAATACCGCGGCCG
>K110E_a328g_a330g_For	GGCTAtttgccgggcggggacGaGtcaattacgacaaacggCAG
>K110E_a328g_a330g_Rev	GTCCCCGCCCGGCAAATAGCC
>K110A_a328g_a329c_For	GGCTATTTGCCGGGCGGGGACgcATCAATTACGACAAACGGCA
>K110A_a328g_a329c_Rev	GTCCCCGCCCGGCAAATAGCC
>Y141F_a422t_For	CATGAAAGACGAAGGTCTgattgttctcgtcgtctTtcatggccacccgg
>Y141F_a422t_Rev	AGACGACGAGAACAATCAGACCTTCGTCTTTCATG
>Y141A_t421g_a422c_For	CATGAAAGACGAAGGTCTGATTGTTCTCGTCGTCgcTCATGGCCACCCGG
>Y141A_t421g_a422c_Rev	GACGACGAGAACAATCAGACCTTCGTCTTTCATG
>H144A_c430g_a431c_For	CGAAGGTCTGATTGTTCTCGTCGTCTATCATGGCgcCCCGGAAGGCAAAGC
>H144A_c430g_a431c_Rev	GCCATGATAGACGACGAGAACAATCAGACCTTCG
>Q163A_c487g_a488c_For	GCTCGAGTTTTGCCGGGACTTGGACgcGCAAACAGCCCGTGT
>Q163A_c487g_a488c_Rev	GTCCAAGTCCCGGCAAAACTCGAGC
>Q176A_c526g_a527c_For	GCAAACAGCCCGTGTATTAACATACGGGTTTATCAATgcGCAAAATGACCCGCCA
>Q176A_c526g_a527c_Rev	ATTGATAAACCCGTATGTTAATACACGGGCTGTTTGC
>N178A_a532g_a533c_For	GCCCGTGTATTAACATACGGGTTTATCAATCAGCAAgcTGACCCGCCATTTATTGTC
>N178A_a532g_a533c_Rev	TTGCTGATTGATAAACCCGTATGTTAATACACGGGC

## Sheet: Table S3.
Supplementary table S3. X-Ray crystallographic statistics. ªIsotropic cutoff was applied.
Data collection and refinement statistics
Sample	SAH-bound B. subtilis MnmM	ASL/SAM-bound B. subtilis MnmM*	Apo S. aureus MnmM	SAM-bound S. aureus MnmM	ASL/SAM-bound S. aureus MnmM
PDB accession code	8H0T	8H0S	8H1A	8H27	8H1B
Date of data collection	2021-03-09	2022-04-29	2022-03-05	2022-06-29	2022-04-29
Wavelength (Å)	0.9793	1	0.9796	0.9795	1
Space group	C2	P1	P212121	P43	P21
Unit cell (a, b, c, α, β, γ)	52.56 55.39 60.59 90 103.15 90	43.18 60.76 94.06 90.97 93.09 101.55	50.49 63.91 135.04 90 90 90	114.02 114.02 67.01 90 90 90	60.44 71.49 67.27 90 111.60 90
Resolution (Å)	37.58-1.16 (1.30-1.16)	93.88-2.90 (3.08-2.90)	47.30-1.44 (1.54-1.44)	43.42-2.04 (2.23-2.04)	47.07-1.55 (1.66-1.55)
Rmerge	0.098 (0.807)	0.165 (0.995)	0.073 (1.955)	0.108 (2.271)	0.088 (1.421)
Rmeas	0.106 (0.951)	0.195 (1.169)	0.076 (2.025)	0.112 (2.353)	0.095 (1.531)
Rpim	0.041 (0.493)	0.102 (0.607)	0.021 (0.525)	0.030 (0.615)	0.035 (0.566)
Total reflections	271322 (7283)	66919 (11813)	897650 (49698)	647082 (67825)	466583 (29362)
Unique reflections	41988 (2103)	18875 (3264)	67371 (3369)	46406 (4642)	65003 (4063)
Mean(I)/sd(I)	13.3 (1.6)	6.6 (1.2)	17.1 (1.5)	17.8 (1.4)	11.8 (1.4)
Completeness (ellipsoidal) (%)	91.8 (45.4)	91.2 (97.5)ª	95.5 (66.5)	94.1 (62.1)	92.1 (54.1)
Multiplicity	6.5 (3.5)	3.5 (3.6)	13.3 (14.8)	13.9 (14.6)	7.2 (7.2)
CC1/2	0.999 (0.626)	0.992 (0.768)	0.999 (0.605)	0.999 (0.627)	0.998 (0.537)
Wilson B-factor (Å2)	6.93	52.8	20.8	40.3	21.3
Diffraction limits (Å) & principal axes of ellipsoid	1.360 0.8955 0.0000 -0.4450 0.773 a* - 0.634 c* 1.266 0.0000 1.0000 0.0000 b* 1.164 0.4450 0.0000 0.8955 0.448 a* + 0.894 c*	Not Applicableª	1.556 (1.0000 0.0000 0.0000 a*) 1.527 (0.0000 1.0000 0.0000 b*) 1.427 (0.0000 0.0000 1.0000 c*)	2.171 (1.0000 0.0000 0.0000 a*) 2.171 (0.0000 1.0000 0.0000 b*) 2.021 (0.0000 0.0000 1.0000 c*)	1.649 ( 0.9392 0.0000 0.3433 a* - 0.031 c*) 1.598 ( 0.0000 1.0000 0.0000 b*) 1.548 (-0.3433 0.0000 0.9392 -0.295 a* + 0.956 c*)
Refinement statistics
Resolution range	37.59-1.17	93.88-2.90	47.34 - 1.44	43.46 - 2.04	47.12 - 1.55
Reflections used in refinement	41987	18875	67368	46405	65002
Reflections used for free set	2058	901	3409	2248	3175
Rwork/Rfree	0.135/0.167	0.241/0.285	0.152/0.192	0.189/0.224	0.174/0.204
RMSD bonds (Å)	0.012	0.005	0.013	0.01	0.011
RMSD angles (°)	1.712	1.263	1.482	1.313	1.52
Ramachandran favoured (%)	98.3	96.3	98.3	99.1	98.7
Ramachandran allowed (%)	1.7	3.7	1.7	0.9	1.3
Ramachandran outliers (%)	0	0	0	0	0
Total number of non-hydrogen atoms	1667	6351	3235	6017	4367
Protein	1450	5423	2928	5635	3181
RNA		710			710
Ligands/water/ions	26/191/0	108/110/0	0/307/0	27/355/0	54/421/1
Protein residues	184	719	360	712	382
Average B, all atoms (Å2)	17	76.6	27.7	53.7	29.1
Protein	15.2	77.4	26.44	54	24.6
RNA		75			45.9
Ligands/water/ions	10.2/33.6/0	75.0/47.9/0	0/39.6/0	49.3/49.8/0	17.9/36.1/43.3

## Sheet: Table S4.
Supplementary table S4. Result of comparative genomics screening using IMG/M database. Methyl transferase genes are highlighted in yellow and ytqB (mnmM) gene is shown in red.
Result	Gene ID	Locus Tag	Gene Name	Length	Percent Identity
1	646316400	BSU00040	DNA replication and repair protein RecF	370	58.6
2	646316412	BSU00110	pyridoxal phosphate synthase yaaD subunit	294	80.7
3	646316413	BSU00120	pyridoxal phosphate synthase yaaE subunit	196	57.5
4	646316424	BSU00200	hypothetical protein	107	67
5	646316441	BSU00320	hypothetical protein	275	62.3
6	646316443	BSU00340	putative methyltransferase	247	46.7
7	646316444	BSU00350	GIY-YIG nuclease superfamily protein	99	53.1
8	646316445	BSU00360	putative methyltransferase	292	46.6
9	646316447	BSU00380	methionyl-tRNA synthetase (EC 6.1.1.10)	664	64.8
10	646316448	BSU00390	metal-dependent DNase	255	65.6
11	646316450	BSU00410	RNAse M5 (EC 3.1.26.8)	186	52.8
12	646316451	BSU00420	dimethyladenosine transferase (EC 2.1.1.-)	292	61.7
13	646316453	BSU00440	hypothetical protein	86	62
14	646316456	BSU00470	purine operon repressor, PurR	285	54
15	646316458	BSU00490	regulatory protein SpoVG	97	73.8
16	646316462	BSU00530	peptidyl-tRNA hydrolase (EC 3.1.1.29)	188	52.9
17	646316464	BSU00550	transcription-repair coupling factor	1177	49.5
18	646316468	BSU00590	putative ribosomal RNA binding protein; heat shock protein	86	68.6
19	646316482	BSU00710	Hsp33-like chaperonin	291	68.1
20	646316511	BSU00850	ATP:guanido phosphotransferase	363	41.7
21	646316518	BSU00920	glutamate--tRNA(Gln) ligase (EC 6.1.1.24)/glutamyl-tRNA synthetase (EC 6.1.1.17)	483	64.9
22	646316521	BSU00950	ribonuclease for 23S RNA maturation	143	53.9
23	646316522	BSU00960	23S rRNA methyltransferase	249	56.2
24	646316531	BSU01040	LSU ribosomal protein L10P	166	67.3
25	646316545	BSU01180	50S ribosomal protein L23	95	63
26	646316551	BSU01240	LSU ribosomal protein L29P	66	78.8
27	646316573	BSU01450	cobalt transporter ATP-binding subunit	281	51.3
28	646316574	BSU01460	cobalt transporter ATP-binding subunit	276	50.9
29	646316575	BSU01470	putative permease	265	48.9
30	646316576	BSU01480	tRNA pseudouridine synthase A	247	46.2
31	646316624	BSU01750	diadenylate cyclase	273	56.4
32	646316643	BSU01950	sporulation killing factor biosynthesis and export; ABC transporter (binding protein)	239	44
33	646316684	BSU02360	glucosamine-6-phosphate isomerase	249	51.2
34	646316704	BSU02550	two-component response regulator [YcbM]	226	42.5
35	646316706	BSU02570	putative ABC efflux transporter (ATP-binding protein)	307	44.6
36	646316715	BSU02650	pyroglutamyl-peptidase I (EC:3.4.19.3). Cysteine peptidase. MEROPS family C15	215	48.6
37	646316834	BSU03820	putative iron-siderophore ABC transporter (ATP-binding protein)	252	56.3
38	646316904	BSU04490	putative ABC transporter (ATP-binding protein)	308	40.3
39	646316921	BSU04660	endoribonuclease toxin	116	67.9
40	646316927	BSU04720	serine-protein kinase RsbW	160	56.1
41	646317067	BSU05910	putative ATPase or kinase UPF0079	158	48.6
42	646317069	BSU05930	[SSU ribosomal protein S18P]-alanine acetyltransferase (EC 2.3.1.128)	151	45.7
43	646317071	BSU05950	putative ABC transporter (ATP-binding protein)	642	47.4
44	646317148	BSU06680	aspartyl/glutamyl-tRNA(Asn/Gln) amidotransferase subunit A (EC 6.3.5.-)	485	63.7
45	646317149	BSU06690	aspartyl/glutamyl-tRNA(Asn/Gln) amidotransferase subunit B (EC 6.3.5.-)	476	76.7
46	646317153	BSU06730	23S rRNA m(5)U-1939 methyltransferase (EC 2.1.1.190)	459	49.9
47	646317217	BSU07370	putative ABC protein involved in RecA-independent precise excision of transposons	629	48.9
48	646317279	BSU08020	23S rRNA m(5)U-1939 methyltransferase (EC 2.1.1.190)	466	42.8
49	646317388	BSU08899	putative HTH-type transcriptional regulator	66	45.8
50	646317427	BSU09280	glycerol permease	274	59.7
51	646317432	BSU09330	two component transcriptional regulator, LuxR family	214	45
52	646317518	BSU10200	putative endoglucanase	346	61.2
53	646317523	BSU10250	lipoate-protein ligase (EC 6.-.-.-)	331	57
54	646317619	BSU11190	N-acetyl-gamma-glutamyl-phosphate reductase (EC 1.2.1.38)	345	45.5
55	646317620	BSU11200	N-acetylglutamate synthase (EC 2.3.1.1)/glutamate N-acetyltransferase (EC 2.3.1.35)	406	53.1
56	646317623	BSU11230	carbamoyl phosphate synthase small subunit	353	45.8
57	646317625	BSU11250	ornithine carbamoyltransferase (EC 2.1.3.3)	319	43.3
58	646317661	BSU11600	(p)ppGpp synthetase	211	59.3
59	646317801	BSU12860	serine/threonine exchange transporter, LAT family (TC 2.A.3.8.12)	438	42.9
60	646317835	BSU13170	guanine deaminase	156	47.3
61	646317917	BSU13900	phosphocarrier protein HPr	88	62.8
62	646317925	BSU13980	cell elongation-specific peptidoglycan D,D-transpeptidase	685	42.7
63	646317947	BSU14180	2,3,4,5-tetrahydropyridine-2,6-dicarboxylate N-acetyltransferase (EC 2.3.1.89)	236	60.6
64	646317974	BSU14450	aminopeptidase II. Metallo peptidase. MEROPS family M29	410	52.8
65	646317980	BSU14510	potassium uptake protein	221	64.5
66	646317982	BSU14530	RNase J1 (EC 3.1.4.-)	555	67.1
67	646318041	BSU15080	LSU ribosomal protein L32P	59	68.4
68	646318072	BSU15380	hypothetical protein	230	55.5
69	646318083	BSU15470	bifunctional pyrimidine regulatory protein PyrR uracil phosphoribosyltransferase	181	62
70	646318110	BSU15710	replication restart DNA helicase PriA	805	51
71	646318114	BSU15750	23S rRNA m(2)A-2503 methyltransferase (EC 2.1.1.192)	363	70.6
72	646318117	BSU15780	ribosome-associated GTPase	298	45.5
73	646318122	BSU15830	hypothetical protein	120	60.5
74	646318123	BSU15840	putative dihydroxyacetone/glyceraldehyde kinase	553	55.5
75	646318124	BSU15850	L-serine ammonia-lyase (EC 4.3.1.17)	220	42
76	646318125	BSU15860	L-serine ammonia-lyase (EC 4.3.1.17)	300	58.6
77	646318126	BSU15870	ATP-dependent DNA helicase RecG (EC 3.6.1.-)	682	53.1
78	646318128	BSU15890	phosphate:acyl-[acyl carrier protein] acyltransferase	333	53.6
79	646318132	BSU15930	RNAse III (EC 3.1.26.3)	249	49.2
80	646318145	BSU16050	Ras superfamily GTP-binding protein YlqF	282	55
81	646318157	BSU16170	transcriptional repressor CodY	259	64.2
82	646318197	BSU16560	site-2 protease. Metallo peptidase. MEROPS family M50B	422	48
83	646318199	BSU16580	DNA polymerase III catalytic subunit, PolC type	1437	60.3
84	646318200	BSU16590	ribosome maturation factor RimP	156	47.4
85	646318202	BSU16610	putative RNA binding protein; putative new fold	91	46.7
86	646318216	BSU16750	aspartate semialdehyde dehydrogenase (EC 1.2.1.11)	346	48.1
87	646318219	BSU16780	ribonuclease J2	555	50.1
88	646318226	BSU16860	putative processing protease	428	45.5
89	646318230	BSU16920	CDP-diacylglycerol--glycerol-3-phosphate 3-phosphatidyltransferase (EC 2.7.8.5)	193	48.4
90	646318234	BSU16960	phosphodiesterase	520	67.3
91	646318271	BSU17330	tRNA delta(2)-isopentenylpyrophosphate transferase	314	49.4
92	646318282	BSU17440	putative C-S lyase	421	60.6
93	646318325	BSU17850	SOS-response transcriptional repressor, LexA	205	65.7
94	646318348	BSU18070	acyl-phosphate glycerol-3-phosphate acyltransferase	193	46.5
95	646318443	BSU18930	putative DNA repair protein	217	46.9
96	646318444	BSU18940	putative DNA repair protein fragment	115	53
97	646318711	BSU21500	lesion bypass phage DNA polymerase	416	44.8
98	646318729	BSU21690	methionine sulfoxide reductase A	177	60.2
99	646318780	BSU22170	putative methylase with RNA interaction domain	385	56.8
100	646318848	BSU22840	GTP-binding protein EngA	436	73.4
101	646318855	BSU22890	cytidylate kinase (EC 2.7.4.14)	224	48.8
102	646318882	BSU23160	pseudouridine synthase	244	61.8
103	646318893	BSU23270	riboflavin synthase alpha chain (EC 2.5.1.9)	215	48.7
104	646318904	BSU23380	diaminopimelate decarboxylase (EC 4.1.1.20)	439	49.5
105	646318920	BSU23520	transcriptional regulator for iron transport and metabolism	149	77.4
106	646318923	BSU23550	NAD-dependent malic enzyme (conversion of malate into pyruvate)	439	43.9
107	646318929	BSU23610	ADP-ribose pyrophosphatase	185	48.9
108	646318965	BSU23970	L-arginine ABC transporter membrane protein	219	46.1
109	646318974	BSU24060	dihydrolipoamide dehydrogenase	474	48.9
110	646318993	BSU24250	transcriptional regulator, ArgR family	149	60.1
111	646319023	BSU24550	glycine dehydrogenase (decarboxylating) beta subunit (EC 1.4.4.2)	488	68.4
112	646319024	BSU24560	glycine dehydrogenase (decarboxylating) alpha subunit (EC 1.4.4.2)	448	63.3
113	646319025	BSU24570	aminomethyltransferase (EC 2.1.2.10)	362	52.5
114	646319061	BSU24900	LSU ribosomal protein L33P	49	79.6
115	646319085	BSU25140	ATP-dependent RNA helicase; cold shock	438	46.6
116	646319095	BSU25240	hypothetical protein	270	57.6
117	646319096	BSU25250	negative regulator of gluconeogenesis	212	56.2
118	646319102	BSU25290	GTP-binding protein Era	301	60.5
119	646319103	BSU25300	cytidine deaminase (EC 3.5.4.5)	136	53.4
120	646319105	BSU25320	putative metalloprotease	157	56.9
121	646319111	BSU25380	hypothetical protein	331	77.8
122	646319116	BSU25430	ribosomal protein S12 methylthiotransferase	451	77
123	646319118	BSU25450	ribosomal protein L11 methyltransferase	311	45.7
124	646319121	BSU25480	nucleotide exchange factor for DnaK activity	187	49
125	646319224	BSU26540	hypothetical protein	160	55
126	646319302	BSU27320	transcription elongation factor GreA	157	67.1
127	646319310	BSU27400	hypothetical protein	88	58.6
128	646319325	BSU27520	transcriptional regulator, BadM/Rrf2 family	138	68.3
129	646319326	BSU27530	Recombination protein MgsA	421	69.1
130	646319345	BSU27700	protein translocase subunit yajC	88	45.7
131	646319398	BSU28190	ribosome biogenesis GTP-binding protein YsxC	195	58.2
132	646319402	BSU28230	trigger factor	424	58.9
133	646319408	BSU28290	ketol-acid reductoisomerase (EC 1.1.1.86)	342	64.1
134	646319430	BSU28490	Excinuclease ABC subunit C	590	62.5
135	646319439	BSU28580	recombination and DNA strand exchange inhibitor protein	785	50.1
136	646319444	BSU28630	phenylalanyl-tRNA synthetase beta subunit (EC 6.1.1.20)	804	49.3
137	646319525	BSU29410	metal-dependent hydrolase	227	48.7
138	646319529	BSU29450	argininosuccinate synthase (EC 6.3.4.5)	403	67.1
139	646319542	BSU29580	thiamine biosynthesis protein ThiI	401	48.3
140	646319560	BSU29750	3-deoxy-D-arabinoheptulosonate-7-phosphate synthase (EC 2.5.1.54)/chorismate mutase (EC 5.4.99.5)	358	65
141	646319565	BSU29805	DNA translocase FtsK	952	54
142	646319574	BSU29900	tRNA (guanine-N(7)-)-methyltransferase (EC 2.1.1.33)	213	48.4
143	646319632	BSU30490	putative RNA methylase	194	52.1
144	646319644	BSU30610	putative ABC transporter component, ATP-binding	260	48.1
145	646319648	BSU30650	DNA-protecting protein, ferritin	145	52.4
146	646319652	BSU30680	hypothetical protein	75	70.3
147	646319654	BSU30700	LSU ribosomal protein L31P	82	60
148	646319669	BSU30850	UDP-glucose pyrophosphorylase (EC 2.7.7.9)	272	43.8
149	646319719	BSU31090	potassium uptake protein	222	53
150	646319720	BSU31100	potassium transporter ATPase	445	45.9
151	646319743	BSU31310	putative metal-dependent protease/peptidase	225	51.4
152	646319749	BSU31350	glucose-6-phosphate isomerase (EC 5.3.1.9)	450	68.3
153	646319789	BSU31750	nicotinate phosphoribosyltransferase	490	64.3
154	646319838	BSU32250	L-threonine synthase (EC 4.2.3.1)	352	68.9
155	646319889	BSU32730	methionine ABC transporter, substrate binding lipoprotein	274	55.1
156	646319898	BSU32810	putative oxidoreductase with thioredoxin domain	118	59.5
157	646319951	BSU33300	ferrichrome ABC transporter (permease)	336	41.4
158	646319952	BSU33310	ferrichrome ABC transporter (permease)	384	43.2
159	646319974	BSU33520	repressor of copper utilisation proteins	101	51.5
160	646319983	BSU33600	SsrA-binding protein	156	62.2
161	646319984	BSU33610	RNAse R (EC 3.1.-.-)	779	52.8
162	646319986	BSU33630	protein translocase subunit secG	76	68
163	646320005	BSU33820	glycine betaine/carnitine/choline/choline sulfate ABC transporter (permease)	217	48.2
164	646320015	BSU33920	triosephosphate isomerase (EC 5.3.1.1)	253	66.1
165	646320018	BSU33950	transcriptional regulator	340	45.7
166	646320049	BSU34250	putative phosphotransferase involved in extracellular matrix synthesis	202	41.3
167	646320058	BSU34350	putative UDP-sugar epimerase	598	54.2
168	646320099	BSU34740	phosphocarrier protein Chr	85	46.8
169	646320100	BSU34750	putative morphogen	316	62.2
170	646320101	BSU34760	gluconeogenesis factor	317	47.8
171	646320104	BSU34790	thioredoxin reductase	316	72.7
172	646320107	BSU34820	efflux transporter (ATP-binding and permease protein)	589	43.6
173	646320116	BSU34910	histidinol dehydrogenase (EC 1.1.1.23)	427	49
174	646320117	BSU34920	ATP phosphoribosyltransferase catalytic subunit (EC 2.4.2.17)	213	40.8
175	646320124	BSU34990	Prolipoprotein diacylglyceryl transferase	269	58.4
176	646320125	BSU35000	Hpr(Ser) kinase/phosphatase (EC 2.7.1.-)	310	60.1
177	646320127	BSU35020	N-acetylglucosamine-6-phosphate isomerase	242	45.6
178	646320155	BSU35310	SSU ribosomal protein S30P/sigma 54 modulation protein	189	49.2
179	646320176	BSU35510	hypothetical protein	217	48
180	646320178	BSU35530	UDP-N-acetylglucosamine:undecaprenyl-P N-acetylglucosaminyl-1-P transferase	358	44.1
181	646320284	BSU36590	cardiolipin synthetase 2 (EC 2.7.8.-)	482	57.6
182	646320305	BSU36800	ATP synthase F1 subcomplex epsilon subunit	132	53.4
183	646320307	BSU36820	ATP synthase F1 subcomplex gamma subunit	287	51.5
184	646320331	BSU37060	thymidine kinase (EC 2.7.1.21)	195	62.4
185	646320429	BSU38020	pyridoxal kinase	271	51.1
186	646320477	BSU38480	(p)ppGpp synthetase	210	48.4
187	646320569	BSU39350	histidine ammonia-lyase (EC 4.3.1.3)	508	62.6
188	646320571	BSU39370	imidazolonepropionase (EC 3.5.2.7)	421	54
189	646320576	BSU39420	deoxyribose-phosphate aldolase	223	69.5
190	646320659	BSU40230	rRNA large subunit methyltransferase	159	70.4
191	646320675	BSU40370	putative hydrolase	264	62
192	646320692	BSU40500	LSU ribosomal protein L9P	149	60.7
193	646320733	BSU40900	single-strand binding protein	172	67
194	646320734	BSU40910	SSU ribosomal protein S6P	95	67.7
195	646320740	BSU40960	chromosome segregation DNA-binding protein	282	47.1
196	646320744	BSU41000	16S rRNA m(7)G-527 methyltransferase (EC 2.1.1.170)	239	63.4
197	646320746	BSU41020	tRNA modification GTPase trmE	459	66.9
198	646320749	BSU41050	ribonuclease P protein component (EC 3.1.26.5)	116	48.7

## Sheet: Table S5.
Supplementary table S5. Order/disorderness of ASL-interacting loops
Structure	β4-α5 loop			β5-α6 loop			Number of proteins
	Structured	Fully disordered	Partially disordered	Structured	Fully disordered	Partially disordered
saMnmM-apo	0	1	1	1	1	0	2
saMnmM-SAM	1	3 (SAM non-bound 3)	0	1	3 (SAM non bound 3)	0	4 (SAM bound 1 SAM non-bound 3)
saMnmM-ASL-SAM	2	0	0	2	0	0	2
bsMnmM-apo (4PON)	0	2	0	0	2	0	2
bsMnmM-SAM (4POO)	0	1	1	0	1	1	2
bsMnmM-SAH	1	0	0	0	0	1	1
bsMnmM-ASL-SAM	2	2 (ASL non-bound 2)	0	2	2 (ASL non-bound 2)	0	4 (ASL bound 2 ASL non-bound 2)

## Sheet: Table S6.
Supplementary table S6. Phylogenetic distribution and gene occurrence profiles of mnmM, mnmC(m), and mnmC(o)
Species	mnmM	mnmC(o)	mnmC(m)	mnmM-mnmC(m)	mnmM-mnmC(o)	mnmC(m)-mnmC(o)	mnmM-mnmC(m)-mnmC(o)
Shewanella putrefaciens	0	1	0	0	0	0	0
Myxococcus xanthus	0	0	1	0	0	0	0
Borreliella burgdorferi	0	0	1	0	0	0	0
Leptospira interrogans	0	1	1	0	0	1	0
Leptospira borgpetersenii	0	1	1	0	0	1	0
Campylobacter coli	0	1	1	0	0	1	0
Campylobacter fetus	0	1	1	0	0	1	0
Campylobacter jejuni	0	1	1	0	0	1	0
Campylobacter concisus	0	1	1	0	0	1	0
Campylobacter curvus	0	1	1	0	0	1	0
Campylobacter lari	0	1	1	0	0	1	0
Campylobacter showae	0	0	1	0	0	0	0
Helicobacter cinaedi	0	0	1	0	0	0	0
Chryseobacterium indologenes	0	0	1	0	0	0	0
Thermus thermophilus	0	0	1	0	0	0	0
Pseudomonas aeruginosa	0	1	1	0	0	1	0
Pseudomonas fluorescens	0	1	1	0	0	1	0
Pseudomonas oleovorans	0	1	1	0	0	1	0
Ralstonia pickettii	0	1	1	0	0	1	0
Xanthomonas citri	0	0	1	0	0	0	0
Xanthomonas oryzae	0	0	1	0	0	0	0
Sinorhizobium fredii	0	0	1	0	0	0	0
Sinorhizobium meliloti	0	0	1	0	0	0	0
Rhizobium phaseoli	0	0	1	0	0	0	0
Legionella pneumophila	0	1	1	0	0	1	0
Acinetobacter baumannii	0	1	1	0	0	1	0
Neisseria flavescens	1	0	0	0	0	0	0
Neisseria gonorrhoeae	0	1	0	0	0	0	0
Neisseria meningitidis	1	0	0	0	0	0	0
Neisseria mucosa	1	0	0	0	0	0	0
Neisseria elongata	1	1	0	0	1	0	0
Bordetella bronchiseptica	0	1	1	0	0	1	0
Bordetella parapertussis	0	1	1	0	0	1	0
Bordetella avium	0	1	1	0	0	1	0
Eikenella corrodens	1	1	0	0	1	0	0
Citrobacter koseri	0	1	1	0	0	1	0
Erwinia amylovora	0	1	1	0	0	1	0
Escherichia coli	0	1	1	0	0	1	0
Escherichia fergusonii	0	1	1	0	0	1	0
Klebsiella pneumoniae	0	1	1	0	0	1	0
Morganella morganii	0	1	1	0	0	1	0
Proteus mirabilis	0	1	1	0	0	1	0
Proteus vulgaris	0	1	1	0	0	1	0
Shigella boydii	0	1	1	0	0	1	0
Shigella flexneri	0	1	1	0	0	1	0
Yersinia intermedia	0	1	1	0	0	1	0
Yersinia pestis	0	1	1	0	0	1	0
Yersinia pseudotuberculosis	0	1	1	0	0	1	0
Photobacterium angustum	0	1	1	0	0	1	0
Vibrio alginolyticus	0	1	1	0	0	1	0
Vibrio cholerae	0	1	1	0	0	1	0
Vibrio parahaemolyticus	0	1	1	0	0	1	0
Grimontia hollisae	0	1	1	0	0	1	0
Vibrio fluvialis	0	1	1	0	0	1	0
Aggregatibacter actinomycetemcomitans	0	1	1	0	0	1	0
Avibacterium paragallinarum	0	1	1	0	0	1	0
Haemophilus parainfluenzae	0	1	1	0	0	1	0
Aggregatibacter aphrophilus	0	1	1	0	0	1	0
Aggregatibacter segnis	0	1	1	0	0	1	0
Chlamydia trachomatis	1	0	0	0	0	0	0
Bacteroides fragilis	0	0	1	0	0	0	0
Bacteroides thetaiotaomicron	0	0	1	0	0	0	0
Bacteroides uniformis	0	0	1	0	0	0	0
Campylobacter ureolyticus	0	1	1	0	0	1	0
Porphyromonas gingivalis	0	0	1	0	0	0	0
Rhodobacter capsulatus	0	0	1	0	0	0	0
Cereibacter sphaeroides	0	0	1	0	0	0	0
Microcystis aeruginosa	0	0	1	0	0	0	0
Prochlorococcus marinus	0	0	1	0	0	0	0
Piscirickettsia salmonis	0	1	0	0	0	0	0
Pediococcus acidilactici	1	0	0	0	0	0	0
Pediococcus pentosaceus	1	0	0	0	0	0	0
Staphylococcus aureus	1	0	0	0	0	0	0
Staphylococcus carnosus	1	0	0	0	0	0	0
Staphylococcus epidermidis	1	0	0	0	0	0	0
Staphylococcus haemolyticus	1	0	0	0	0	0	0
Staphylococcus hominis	1	0	0	0	0	0	0
Staphylococcus gallinarum	1	0	0	0	0	0	0
Staphylococcus schleiferi	1	0	0	0	0	0	0
Streptococcus oralis	1	0	0	0	0	0	0
Streptococcus salivarius	1	0	0	0	0	0	0
Streptococcus sanguinis	1	0	0	0	0	0	0
Streptococcus suis	1	0	0	0	0	0	0
Streptococcus thermophilus	1	0	0	0	0	0	0
Streptococcus mutans	1	0	0	0	0	0	0
Streptococcus sobrinus	1	0	0	0	0	0	0
Streptococcus pneumoniae	1	0	0	0	0	0	0
Streptococcus pyogenes	1	0	0	0	0	0	0
Streptococcus anginosus	1	0	0	0	0	0	0
Streptococcus dysgalactiae	1	0	0	0	0	0	0
Streptococcus equinus	1	0	0	0	0	0	0
Streptococcus intermedius	1	0	0	0	0	0	0
Streptococcus vestibularis	1	0	0	0	0	0	0
Streptococcus iniae	1	0	0	0	0	0	0
Enterococcus faecalis	1	0	0	0	0	0	0
Enterococcus faecium	1	0	0	0	0	0	0
Enterococcus gallinarum	1	0	0	0	0	0	0
Lactococcus lactis	1	0	0	0	0	0	0
Lactococcus cremoris	1	0	0	0	0	0	0
Lactococcus garvieae	1	0	0	0	0	0	0
Lactococcus raffinolactis	1	0	0	0	0	0	0
Aerococcus urinae	1	0	0	0	0	0	0
Bacillus anthracis	1	0	0	0	0	0	0
Bacillus cereus	1	0	0	0	0	0	0
Niallia circulans	1	0	0	0	0	0	0
Cytobacillus firmus	1	0	0	0	0	0	0
Bacillus licheniformis	1	0	0	0	0	0	0
Priestia megaterium	1	0	0	0	0	0	0
Lysinibacillus sphaericus	1	0	0	0	0	0	0
Geobacillus stearothermophilus	1	0	0	0	0	0	0
Bacillus subtilis	1	0	0	0	0	0	0
Parageobacillus thermoglucosidasius	1	0	0	0	0	0	0
Bacillus thuringiensis	1	0	0	0	0	0	0
Bacillus atrophaeus	1	0	0	0	0	0	0
Brevibacillus laterosporus	1	0	0	0	0	0	0
Virgibacillus pantothenticus	1	0	0	0	0	0	0
Peribacillus simplex	1	0	0	0	0	0	0
Clostridium acetobutylicum	1	0	0	0	0	0	0
Clostridium botulinum	1	0	0	0	0	0	0
Clostridioides difficile	1	0	0	0	0	0	0
Clostridium perfringens	1	0	0	0	0	0	0
Clostridium sporogenes	1	0	0	0	0	0	0
Clostridium tyrobutyricum	1	0	0	0	0	0	0
Clostridium innocuum	1	0	0	0	0	0	0
Erysipelatoclostridium ramosum	1	0	0	0	0	0	0
Levilactobacillus brevis	1	0	0	0	0	0	0
Lentilactobacillus buchneri	1	0	0	0	0	0	0
Lactiplantibacillus pentosus	1	0	0	0	0	0	0
Lactiplantibacillus plantarum	1	0	0	0	0	0	0
Latilactobacillus sakei	1	0	0	0	0	0	0
Listeria ivanovii	1	0	0	0	0	0	0
Listeria monocytogenes	1	0	0	0	0	0	0
Listeria welshimeri	1	0	0	0	0	0	0
Erysipelothrix rhusiopathiae	1	0	0	0	0	0	0
Acholeplasma laidlawii	1	0	0	0	0	0	0
Methanobacterium formicicum	0	0	1	0	0	0	0
Methanobrevibacter smithii	0	0	1	0	0	0	0
Methanothermus fervidus	0	0	1	0	0	0	0
Methanococcus vannielii	0	0	1	0	0	0	0
Methanococcus voltae	0	0	1	0	0	0	0
Methanotorris igneus	0	0	1	0	0	0	0
Methanocaldococcus jannaschii	0	0	1	0	0	0	0
Methanosphaera stadtmanae	0	0	1	0	0	0	0
Xylella fastidiosa	0	0	1	0	0	0	0
Marinobacter nauticus	0	1	1	0	0	1	0
Phaeodactylum tricornutum	1	0	0	0	0	0	0
Emiliania huxleyi	1	0	0	0	0	0	0
Chlamydomonas reinhardtii	1	0	0	0	0	0	0
Volvox carteri	1	0	0	0	0	0	0
Auxenochlorella protothecoides	1	0	0	0	0	0	0
Gossypium hirsutum	1	0	0	0	0	0	0
Cucumis sativus	1	0	0	0	0	0	0
Arabidopsis thaliana	1	0	0	0	0	0	0
Brassica rapa	1	0	0	0	0	0	0
Raphanus sativus	1	0	0	0	0	0	0
Malus domestica	1	0	0	0	0	0	0
Cicer arietinum	1	0	0	0	0	0	0
Glycine max	1	0	0	0	0	0	0
Medicago truncatula	1	0	0	0	0	0	0
Phaseolus vulgaris	1	0	0	0	0	0	0
Ricinus communis	1	0	0	0	0	0	0
Capsicum annuum	1	0	0	0	0	0	0
Solanum lycopersicum	1	0	0	0	0	0	0
Nicotiana sylvestris	1	0	0	0	0	0	0
Nicotiana tabacum	1	0	0	0	0	0	0
Sesamum indicum	1	0	0	0	0	0	0
Nelumbo nucifera	1	0	0	0	0	0	0
Oryza sativa	1	0	0	0	0	0	0
Oryza brachyantha	1	0	0	0	0	0	0
Setaria italica	1	0	0	0	0	0	0
Sorghum bicolor	1	0	0	0	0	0	0
Ananas comosus	1	0	0	0	0	0	0
Musa acuminata	1	0	0	0	0	0	0
Burkholderia mallei	0	1	1	0	0	1	0
Brachypodium distachyon	1	0	0	0	0	0	0
Staphylococcus lugdunensis	1	0	0	0	0	0	0
Streptococcus mitis	1	0	0	0	0	0	0
Acinetobacter lwoffii	0	1	1	0	0	1	0
Bacteroides ovatus	0	0	1	0	0	0	0
Cronobacter sakazakii	0	1	1	0	0	1	0
Yersinia kristensenii	0	1	1	0	0	1	0
Vibrio nigripulchritudo	0	1	1	0	0	1	0
Leptospira noguchii	0	1	1	0	0	1	0
Leptospira weilii	0	1	1	0	0	1	0
Burkholderia pseudomallei	0	1	1	0	0	1	0
Salmonella enterica	0	1	1	0	0	1	0
Clostridium scindens	1	0	0	0	0	0	0
Clostridium spiroforme	1	0	0	0	0	0	0
Clostridium paraputrificum	1	0	0	0	0	0	0
Staphylococcus auricularis	1	0	0	0	0	0	0
Staphylococcus capitis	1	0	0	0	0	0	0
Pseudomonas tolaasii	0	1	1	0	0	1	0
Veillonella parvula	1	0	0	0	0	0	0
Yersinia frederiksenii	0	1	1	0	0	1	0
Yersinia ruckeri	0	1	1	0	0	1	0
Photorhabdus luminescens	0	1	1	0	0	1	0
Gossypium arboreum	1	0	0	0	0	0	0
Vitis vinifera	1	0	0	0	0	0	0
Blautia producta	1	0	0	0	0	0	0
Ruminococcus gnavus	1	0	0	0	0	0	0
Yersinia mollaretii	0	1	1	0	0	1	0
Pseudomonas viridiflava	0	1	1	0	0	1	0
Enterococcus avium	1	0	0	0	0	0	0
Melissococcus plutonius	1	0	0	0	0	0	0
Moraxella osloensis	0	1	1	0	0	1	0
Variovorax paradoxus	0	1	1	0	0	1	0
Riemerella anatipestifer	0	0	1	0	0	0	0
Thalassiosira pseudonana	1	0	0	0	0	0	0
Bordetella holmesii	0	1	1	0	0	1	0
Pseudomonas cichorii	0	1	1	0	0	1	0
Helicobacter bilis	0	0	1	0	0	0	0
Enterococcus casseliflavus	1	0	0	0	0	0	0
Micromonas pusilla	1	0	0	0	0	0	0
Methanococcus maripaludis	0	0	1	0	0	0	0
Faecalitalea cylindroides	1	0	0	0	0	0	0
Acinetobacter radioresistens	0	1	1	0	0	1	0
Stenotrophomonas maltophilia	0	0	1	0	0	0	0
Xenorhabdus bovienii	0	1	1	0	0	1	0
Bathycoccus prasinos	1	0	0	0	0	0	0
Methanococcus aeolicus	0	0	1	0	0	0	0
Pseudomonas alcaligenes	0	1	1	0	0	1	0
Enterococcus cecorum	1	0	0	0	0	0	0
Cyanidioschyzon merolae	1	0	0	0	0	0	0
Streptococcus cristatus	1	0	0	0	0	0	0
Staphylococcus pasteuri	1	0	0	0	0	0	0
Staphylococcus chromogenes	1	0	0	0	0	0	0
Heyndrickxia sporothermodurans	1	0	0	0	0	0	0
Bacteroides stercoris	0	0	1	0	0	0	0
Clostridium chauvoei	1	0	0	0	0	0	0
Bacteroides caccae	0	0	1	0	0	0	0
Pseudomonas amygdali	0	1	1	0	0	1	0
Pseudomonas azotoformans	0	1	1	0	0	1	0
Pseudomonas synxantha	0	1	1	0	0	1	0
Serratia fonticola	0	1	1	0	0	1	0
Acinetobacter pittii	0	1	1	0	0	1	0
Nicotiana attenuata	1	0	0	0	0	0	0
Juglans regia	1	0	0	0	0	0	0
Pediococcus damnosus	1	0	0	0	0	0	0
Elaeis guineensis	1	0	0	0	0	0	0
Acinetobacter venetianus	0	1	1	0	0	1	0
Enterococcus mundtii	1	0	0	0	0	0	0
Xanthomonas axonopodis	0	0	1	0	0	0	0
Fructilactobacillus lindneri	1	0	0	0	0	0	0
Pyrolobus fumarii	0	0	1	0	0	0	0
Raoultella ornithinolytica	0	1	1	0	0	1	0
Xanthomonas vasicola	0	0	1	0	0	0	0
Burkholderia thailandensis	0	1	1	0	0	1	0
Streptococcus macedonicus	1	0	0	0	0	0	0
Arabidopsis lyrata	1	0	0	0	0	0	0
Lactiplantibacillus paraplantarum	1	0	0	0	0	0	0
Burkholderia pyrrocinia	0	1	1	0	0	1	0
Borreliella valaisiana	0	0	1	0	0	0	0
Shewanella baltica	0	1	0	0	0	0	0
Bacillus pseudomycoides	1	0	0	0	0	0	0
Edwardsiella ictaluri	0	1	1	0	0	1	0
Streptococcus infantis	1	0	0	0	0	0	0
Staphylococcus condimenti	1	0	0	0	0	0	0
Pseudomonas plecoglossicida	0	1	1	0	0	1	0
Eucalyptus grandis	1	0	0	0	0	0	0
Mammaliicoccus vitulinus	1	0	0	0	0	0	0
Enterococcus raffinosus	1	0	0	0	0	0	0
Eutrema salsugineum	1	0	0	0	0	0	0
Methanocaldococcus vulcanius	0	0	1	0	0	0	0
Mannheimia haemolytica	0	1	1	0	0	1	0
Myroides odoratimimus	0	0	1	0	0	0	0
Streptococcus constellatus	1	0	0	0	0	0	0
Aliivibrio wodanis	0	1	1	0	0	1	0
Acidovorax avenae	0	1	1	0	0	1	0
Ruegeria atlantica	0	0	1	0	0	0	0
Methanocaldococcus fervens	0	0	1	0	0	0	0
Chlamydia psittaci	1	0	0	0	0	0	0
Chlamydia pneumoniae	1	0	0	0	0	0	0
Chlamydia muridarum	1	0	0	0	0	0	0
Methanobrevibacter ruminantium	0	0	1	0	0	0	0
Citrus clementina	1	0	0	0	0	0	0
Priestia flexa	1	0	0	0	0	0	0
Pseudomonas cannabina	0	1	1	0	0	1	0
Burkholderia multivorans	0	1	1	0	0	1	0
Selaginella moellendorffii	1	0	0	0	0	0	0
Oligella urethralis	1	0	0	0	0	0	0
Flavobacterium psychrophilum	0	0	1	0	0	0	0
Burkholderia ubonensis	0	1	1	0	0	1	0
Cupriavidus necator	0	1	1	0	0	1	0
Acinetobacter ursingii	0	1	1	0	0	1	0
Sinorhizobium medicae	0	0	1	0	0	0	0
Methanobacterium congolense	0	0	1	0	0	0	0
Aerococcus sanguinicola	1	0	0	0	0	0	0
Providencia alcalifaciens	0	1	1	0	0	1	0
Galdieria sulphuraria	1	0	0	0	0	0	0
Arachis duranensis	1	0	0	0	0	0	0
Methanothermobacter thermautotrophicus	0	0	1	0	0	0	0
Methanothermobacter marburgensis	0	0	1	0	0	0	0
Monoraphidium neglectum	1	0	0	0	0	0	0
Apilactobacillus kunkeei	1	0	0	0	0	0	0
Pseudoalteromonas ruthenica	0	1	1	0	0	1	0
Lentilactobacillus parabuchneri	1	0	0	0	0	0	0
Burkholderia ambifaria	0	1	1	0	0	1	0
Burkholderia dolosa	0	1	1	0	0	1	0
Turicibacter sanguinis	1	0	0	0	0	0	0
Bacillus toyonensis	1	0	0	0	0	0	0
Methanothermococcus okinawensis	0	0	1	0	0	0	0
Caulobacter vibrioides	0	0	1	0	0	0	0
Vigna radiata	1	0	0	0	0	0	0
Elizabethkingia miricola	0	0	1	0	0	0	0
Pectobacterium brasiliense	0	1	1	0	0	1	0
Rossellomorea marisflavi	1	0	0	0	0	0	0
Paenibacillus odorifer	1	0	0	0	0	0	0
Ralstonia insidiosa	0	1	1	0	0	1	0
Vibrio coralliilyticus	0	1	1	0	0	1	0
Streptococcus pasteurianus	1	0	0	0	0	0	0
Pseudomonas poae	0	1	1	0	0	1	0
Pseudomonas congelans	0	1	1	0	0	1	0
Dickeya dadantii	0	1	1	0	0	1	0
Dickeya dianthicola	0	1	1	0	0	1	0
Phocaeicola massiliensis	0	0	1	0	0	0	0
Methanobrevibacter sp. AbM4	0	0	1	0	0	0	0
Methanobrevibacter millerae	0	0	1	0	0	0	0
Pseudomonas psychrotolerans	0	1	1	0	0	1	0
Ostreococcus sp. lucimarinus	1	0	0	0	0	0	0
Bacteroides cellulosilyticus	0	0	1	0	0	0	0
Coccomyxa subellipsoidea	1	0	0	0	0	0	0
Pseudomonas syringae group genomosp. 3	0	1	1	0	0	1	0
Streptococcus pseudopneumoniae	1	0	0	0	0	0	0
Acinetobacter colistiniresistens	0	1	1	0	0	1	0
Staphylococcus pseudintermedius	1	0	0	0	0	0	0
Bacteroides nordii	0	0	1	0	0	0	0
Bacillus stratosphericus	1	0	0	0	0	0	0
Methanobrevibacter olleyae	0	0	1	0	0	0	0
Micromonas commoda	1	0	0	0	0	0	0
Francisella orientalis	0	1	0	0	0	0	0
Streptococcus gallolyticus	1	0	0	0	0	0	0
Photobacterium kishitanii	0	1	1	0	0	1	0
Bacteroides intestinalis	0	0	1	0	0	0	0
Bacteroides finegoldii	0	0	1	0	0	0	0
Burkholderia oklahomensis	0	1	1	0	0	1	0
Phocaeicola dorei	0	0	1	0	0	0	0
Enterococcus lactis	1	0	0	0	0	0	0
Fischerella thermalis	0	0	1	0	0	0	0
Tritonibacter mobilis	0	0	1	0	0	0	0
Pseudomonas protegens	0	1	1	0	0	1	0
Chromobacterium haemolyticum	0	1	1	0	0	1	0
Coprococcus comes	1	0	0	0	0	0	0
Priestia aryabhattai	1	0	0	0	0	0	0
Cronobacter dublinensis	0	1	1	0	0	1	0
Blautia wexlerae	1	0	0	0	0	0	0
Veillonella sp. 6_1_27	1	0	0	0	0	0	0
Clostridium sp. 7_2_43FAA	1	0	0	0	0	0	0
Pantoea brenneri	0	1	1	0	0	1	0
Burkholderia lata	0	1	1	0	0	1	0
Parasutterella excrementihominis	0	1	1	0	0	1	0
Burkholderia contaminans	0	1	1	0	0	1	0
Bacillus velezensis	1	0	0	0	0	0	0
Pseudomonas yamanorum	0	1	1	0	0	1	0
Chlorella variabilis	1	0	0	0	0	0	0
Bacillus safensis	1	0	0	0	0	0	0
Bacillus cytotoxicus	1	0	0	0	0	0	0
Methanocaldococcus sp. FS406-22	0	0	1	0	0	0	0
Anaerostipes hadrus	1	0	0	0	0	0	0
Ralstonia sp. 5_2_56FAA	0	1	1	0	0	1	0
Tenacibaculum dicentrarchi	0	0	1	0	0	0	0
Bacteroides faecis	0	0	1	0	0	0	0
Serratia sp. AS13	0	1	1	0	0	1	0
Methanothermobacter sp. CaT2	0	0	1	0	0	0	0
Methanobacterium paludis	0	0	1	0	0	0	0
Methanobacterium lacus	0	0	1	0	0	0	0
Deinococcus wulumuqiensis	0	0	1	0	0	0	0
Morus notabilis	1	0	0	0	0	0	0
Staphylococcus argenteus	1	0	0	0	0	0	0
Staphylococcus agnetis	1	0	0	0	0	0	0
Campylobacter volucris	0	1	1	0	0	1	0
Staphylococcus sp. HGB0015	1	0	0	0	0	0	0
Elizabethkingia anophelis	0	0	1	0	0	0	0
Bacillus sp. 5B6	1	0	0	0	0	0	0
Acinetobacter sp. CIP A162	0	1	1	0	0	1	0
Acinetobacter oleivorans	0	1	1	0	0	1	0
Bacillus sp. M21	1	0	0	0	0	0	0
Snodgrassella alvi	1	1	0	0	1	0	0
Veillonella sp. HPA0037	1	0	0	0	0	0	0
Thermofilum adornatum	0	0	1	0	0	0	0
Escherichia marmotae	0	1	1	0	0	1	0
Burkholderia stagnalis	0	1	1	0	0	1	0
Haematospirillum jordaniae	0	1	1	0	0	1	0
Infirmifilum uzonense	0	0	1	0	0	0	0
Listeria booriae	1	0	0	0	0	0	0
Bacillus sp. UMTAT18	1	0	0	0	0	0	0
Bacillus sp. BH072	1	0	0	0	0	0	0
Lysinibacillus sp. A1	1	0	0	0	0	0	0
Bacillus sp. L_1B0_5	1	0	0	0	0	0	0
Methanobrevibacter sp. YE315	0	0	1	0	0	0	0
Pseudomonas lactis	0	1	1	0	0	1	0
Sellimonas intestinalis	1	0	0	0	0	0	0
Rhizobium sp. N113	0	0	1	0	0	0	0
Streptococcus sp. HMSC078H03	1	0	0	0	0	0	0
Streptococcus sp. HMSC034B03	1	0	0	0	0	0	0
Staphylococcus sp. HMSC063F10	1	0	0	0	0	0	0
Bacteroides sp. HMSC067B03	0	0	1	0	0	0	0
Cylindrospermopsis sp. CR12	0	0	1	0	0	0	0
Lactococcus sp. DD01	1	0	0	0	0	0	0
Campylobacter hepaticus	0	1	1	0	0	1	0
Bacillus sp. MYb78	1	0	0	0	0	0	0
Streptococcus sp. FDAARGOS_192	1	0	0	0	0	0	0
Methanobrevibacter sp. A54	0	0	1	0	0	0	0
Methanosphaera sp. A6	0	0	1	0	0	0	0
Bacillus sp. L27	1	0	0	0	0	0	0
Elizabethkingia sp. HvH-WGS333	0	0	1	0	0	0	0
Bacillus wiedmannii	1	0	0	0	0	0	0
Pectobacterium parmentieri	0	1	1	0	0	1	0
Lactococcus petauri	1	0	0	0	0	0	0
Klebsiella sp. LY	0	1	1	0	0	1	0
Bacillus paranthracis	1	0	0	0	0	0	0
Bacillus tropicus	1	0	0	0	0	0	0
Bacillus albus	1	0	0	0	0	0	0
Pseudomonas sp. FFUP_PS_41	0	1	1	0	0	1	0
Clostridium sp. NJ4	1	0	0	0	0	0	0
Bacillus sp. BB51/4	1	0	0	0	0	0	0
Bacillus sp. AR8-1	1	0	0	0	0	0	0
Photorhabdus laumondii	0	1	1	0	0	1	0
Raoultella sp. X13	0	1	1	0	0	1	0
Agrobacterium sp. ICMP 7243	0	0	1	0	0	0	0
Bacteroides sp. OF03-11BH	0	0	1	0	0	0	0
Ruminococcus sp. AM36-17	1	0	0	0	0	0	0
Lachnospiraceae bacterium TM07-2AC	1	0	0	0	0	0	0
Enterococcus sp. T0101B.F-10	1	0	0	0	0	0	0
Enterococcus sp. FDAARGOS_553	1	0	0	0	0	0	0
Enterobacter chengduensis	0	1	1	0	0	1	0
Staphylococcus sp. SKL71187	1	0	0	0	0	0	0
Bacillus sp. BH2	1	0	0	0	0	0	0
Elizabethkingia sp. 2-6	0	0	1	0	0	0	0
Bacillus sp. FDAARGOS_527	1	0	0	0	0	0	0
Streptococcus sp. NCTC 11567	1	0	0	0	0	0	0
Methanothermobacter sp. THM-1	0	0	1	0	0	0	0
Methanothermobacter sp. THM-2	0	0	1	0	0	0	0
Staphylococcus sp. 8AQ	1	0	0	0	0	0	0
Escherichia sp. SCLE84	0	1	1	0	0	1	0
Bacillus sp. PAMC28748	1	0	0	0	0	0	0
Xanthomonas sp. WG16	0	0	1	0	0	0	0
Elizabethkingia sp. M8	0	0	1	0	0	0	0
